# Supplementary material for: A Bioinformatics Analysis Identifies the Telomerase Inhibitor MST-312 for Treating High-STMN1-Expressing Hepatocellular Carcinoma
Source: J Pers Med. 2021 Apr 22;11(5):332. doi: 10.3390/jpm11050332 (PMC8145764; doi:10.3390/jpm11050332)
Supplement: Supplementary file 1 [file jpm-11-00332-s001.zip]

Archive with 1 entries (1 files):
- jpm-1175559-supplementary.pdf
